# Supplementary material for: Burden of depression and anxiety among leprosy affected and associated factors—A cross sectional study from India
Source: PLoS Negl Trop Dis. 2021 Jan 22;15(1):e0009030. doi: 10.1371/journal.pntd.0009030 (PMC7857628; doi:10.1371/journal.pntd.0009030)
Supplement: S1 Dataset — (XLSX) [file pntd.0009030.s002.xlsx]

## Sheet: S2_dataset
id	age	gen_code	state	fly_memb	educn	ms	ms_newgp	living_fly	occpn	curr_working	income	house_typ	type_lep	dur_dis	oth_dis	mh_fly	dg	dis_yn	eyedg	handdg	footdg	dur_treat	rn_yn	reason_adm	vis_patch	his_ulcers	p1	p2	p3	p4	p5	p6	p7	p8	p9	phq	phq_gp	a1	a2	a3	a4	a5	a6	a7	gad	gad_gp	dip	anx	ed_gp
C2	19	Female	CG	8	3	Unmarried	Single	Yes	Labourer	Yes	3500	Pucca	MB	36	Yes	No	0	WHO Gr 0	0	0	0	12	Yes	NA	Yes	No	0	1	1	0	0	0	0	0	0	2	No significant	1	1	1	0	0	2	2	7	Mild anxiety	No depression	No anxiety	Primary school
C26	19	Male	CG	5	8	Unmarried	Single	Yes	Student	Yes	0	Pucca	MB	36	No	No	0	WHO Gr 0	0	0	0	12	Yes	NA	Yes	No	2	1	2	1	1	0	1	1	1	10	Moderate depression	2	1	1	1	0	1	1	7	Mild anxiety	Depression	No anxiety	High school
C9	19	Female	CG	10	15	Unmarried	Single	Yes	Student	Yes	0	Pucca	MB	24	No	No	0	WHO Gr 0	0	0	0	12	Yes	T1R	Yes	No	1	1	1	1	1	0	0	0	0	5	Mild depression	1	1	1	1	0	1	0	5	Mild anxiety	No depression	No anxiety	Secondary and above
C54	29	Female	CG	5	4	Unmarried	Single	Yes	Labourer	Yes	3500	Pucca	PB	12	No	No	0	WHO Gr 0	0	0	0	6	No	NA	Yes	No	0	0	0	0	0	0	0	0	0	0	No significant	2	1	1	0	0	2	1	7	Mild anxiety	No depression	No anxiety	Primary school
C30	19	Female	CG	9	4	Unmarried	Single	Yes	Labourer	Yes	4000	Pucca	PB	36	No	No	0	WHO Gr 0	0	0	0	6	No	NA	Yes	No	0	0	0	0	0	0	0	0	0	0	No significant	0	0	0	0	0	0	0	0	No significant	No depression	No anxiety	Primary school
C49	19	Male	CG	11	10	Unmarried	Single	Yes	Student	Yes	0	Pucca	PB	24	No	No	0	WHO Gr 0	0	0	0	6	No	NA	Yes	No	1	1	0	1	0	0	0	0	1	4	No significant	2	0	2	0	0	0	1	5	Mild anxiety	No depression	No anxiety	High school
C55	21	Male	CG	7	10	Unmarried	Single	Yes	Agri	Yes	4500	Pucca	PB	24	No	No	0	WHO Gr 0	0	0	0	6	No	NA	Yes	No	0	0	0	0	0	0	0	0	0	0	No significant	1	0	2	0	0	1	2	6	Mild anxiety	No depression	No anxiety	High school
C40	21	Male	CG	5	10	Unmarried	Single	Yes	Labourer	Yes	4500	Pucca	PB	12	No	No	0	WHO Gr 0	0	0	0	6	No	NA	Yes	No	1	2	0	0	0	0	0	0	0	3	No significant	2	0	2	0	0	0	1	5	Mild anxiety	No depression	No anxiety	High school
C15	60	Female	CG	2	0	Married	Married	Yes	House wife	No	0	Pucca	MB	12	No	No	0	WHO Gr 0	0	1	1	12	Yes	T2R	Yes	No	1	1	1	1	2	1	0	1	2	10	Moderate depression	1	1	2	2	0	0	1	7	Mild anxiety	Depression	No anxiety	No education
C14	45	Female	CG	6	0	Married	Married	Yes	House wife	Yes	0	Pucca	MB	24	No	No	0	WHO Gr 0	0	1	1	12	No	NA	Yes	No	1	0	1	0	1	0	1	0	0	4	No significant	1	1	1	0	0	0	1	4	No significant	No depression	No anxiety	No education
C17	54	Female	CG	14	0	Married	Married	Yes	House wife	Yes	0	Pucca	MB	36	No	No	0	WHO Gr 0	0	0	0	12	No	NA	Yes	No	1	1	0	1	1	0	0	0	0	4	No significant	1	1	1	0	0	1	0	4	No significant	No depression	No anxiety	No education
C38	50	Female	CG	9	0	Married	Married	Yes	Labourer	Yes	3000	Pucca	MB	24	No	No	0	WHO Gr 0	0	0	0	12	No	NA	Yes	No	1	1	1	0	1	1	0	1	1	7	Mild depression	1	1	1	1	0	0	0	4	No significant	No depression	No anxiety	No education
C31	50	Female	CG	5	0	Married	Married	Yes	Labourer	Yes	4000	Pucca	MB	24	No	No	0	WHO Gr 0	0	0	0	12	No	NA	Yes	No	1	1	1	1	1	1	0	0	0	6	Mild depression	1	1	1	0	0	0	1	4	No significant	No depression	No anxiety	No education
C50	28	Male	CG	5	8	Married	Married	Yes	Agri	Yes	4500	Pucca	MB	36	No	No	0	WHO Gr 0	0	0	0	12	No	NA	Yes	No	1	0	1	2	0	0	0	0	0	4	No significant	1	0	1	0	0	1	1	4	No significant	No depression	No anxiety	High school
C39	47	Male	CG	7	4	Married	Married	Yes	Agri	Yes	5500	Pucca	MB	24	No	No	0	WHO Gr 0	0	0	0	12	No	NA	Yes	No	0	2	1	1	0	0	0	0	0	4	No significant	2	0	1	0	0	0	2	5	Mild anxiety	No depression	No anxiety	Primary school
C45	22	Male	CG	8	9	Married	Married	Yes	Labourer	Yes	5500	Pucca	MB	12	No	No	0	WHO Gr 0	0	0	0	12	Yes	NA	Yes	No	0	0	0	0	0	0	0	0	0	0	No significant	0	0	0	0	0	0	0	0	No significant	No depression	No anxiety	High school
C37	45	Male	CG	4	8	Married	Married	Yes	Self employed	Yes	5000	Pucca	MB	24	No	No	0	WHO Gr 0	0	0	0	12	No	NA	Yes	No	0	0	0	0	0	0	0	0	0	0	No significant	0	0	0	0	0	0	0	0	No significant	No depression	No anxiety	High school
C35	60	Male	CG	0	8	Married	Married	Yes	Agri	Yes	3000	Pucca	MB	24	No	No	0	WHO Gr 0	0	0	0	12	No	NA	Yes	No	1	1	1	0	2	1	0	0	1	7	Mild depression	2	1	1	0	0	2	1	7	Mild anxiety	No depression	No anxiety	High school
C12	60	Male	CG	2	0	Married	Married	Yes	Agri	Yes	3500	Pucca	MB	12	No	No	0	WHO Gr 0	0	0	0	12	No	NA	Yes	No	0	1	0	1	1	1	0	0	0	4	No significant	1	1	1	0	0	1	0	4	No significant	No depression	No anxiety	No education
C28	43	Male	CG	7	0	Married	Married	Yes	Agri	Yes	4500	Pucca	MB	24	No	No	0	WHO Gr 0	0	0	0	12	No	NA	Yes	No	1	1	1	1	1	0	0	0	0	5	Mild depression	1	1	1	1	1	1	0	6	Mild anxiety	No depression	No anxiety	No education
C3	23	Male	CG	8	9	Married	Married	Yes	Labourer	No	4000	Pucca	MB	12	No	No	0	WHO Gr 0	0	0	0	12	Yes	NA	Yes	No	0	0	0	0	0	0	0	0	0	0	No significant	1	2	2	0	0	1	1	7	Mild anxiety	No depression	No anxiety	High school
C42	41	Male	CG	8	0	Married	Married	Yes	Labourer	Yes	5500	Pucca	MB	24	No	No	0	WHO Gr 0	0	0	0	12	No	NA	Yes	No	0	2	1	2	1	1	1	1	1	10	Moderate depression	2	1	1	1	1	1	1	8	Mild anxiety	Depression	No anxiety	No education
C43	32	Female	CG	4	12	Married	Married	Yes	House wife	Yes	0	Pucca	MB	36	No	No	0	WHO Gr 0	0	0	0	12	No	NA	Yes	No	0	1	1	1	1	0	0	0	0	4	No significant	2	0	1	0	0	0	1	4	No significant	No depression	No anxiety	Secondary and above
C44	24	Female	CG	4	12	Married	Married	Yes	House wife	Yes	0	Pucca	MB	36	No	No	0	WHO Gr 0	0	0	0	12	No	Deliv	Yes	No	2	0	2	1	0	0	0	0	0	5	Mild depression	0	0	2	2	0	0	1	5	Mild anxiety	No depression	No anxiety	Secondary and above
C51	48	Male	CG	4	12	Married	Married	Yes	Business	Yes	15000	Pucca	MB	36	No	No	0	WHO Gr 0	0	0	0	12	No	NA	Yes	No	0	0	0	0	0	0	0	0	0	0	No significant	2	1	2	1	0	1	1	8	Mild anxiety	No depression	No anxiety	Secondary and above
C6	25	Male	CG	8	12	Married	Married	Yes	Labourer	Yes	5000	Pucca	MB	36	No	No	0	WHO Gr 0	0	0	0	12	No	NA	Yes	No	1	1	1	0	0	0	0	0	0	3	No significant	1	1	1	0	0	1	0	4	No significant	No depression	No anxiety	Secondary and above
C16	45	Male	CG	6	17	Married	Married	Yes	Self employed	Yes	6000	Pucca	MB	24	No	No	0	WHO Gr 0	0	0	0	12	Yes	NA	Yes	No	0	0	1	2	1	0	0	0	0	4	No significant	1	0	2	0	0	0	1	4	No significant	No depression	No anxiety	Secondary and above
C20	25	Female	CG	6	10	Married	Married	Yes	House wife	Yes	0	Pucca	PB	36	No	No	0	WHO Gr 0	0	0	0	6	No	NA	Yes	No	1	1	0	1	0	0	0	0	0	3	No significant	2	1	1	0	0	0	1	5	Mild anxiety	No depression	No anxiety	High school
C24	32	Female	CG	7	5	Married	Married	Yes	House wife	Yes	0	Pucca	PB	24	No	No	0	WHO Gr 0	0	0	0	6	No	NA	Yes	No	2	1	1	0	1	1	0	0	0	6	Mild depression	2	2	1	0	0	0	1	6	Mild anxiety	No depression	No anxiety	Primary school
C47	23	Female	CG	4	10	Married	Married	Yes	House wife	Yes	0	Pucca	PB	36	No	No	0	WHO Gr 0	0	0	0	6	No	Deliv	Yes	No	1	2	1	2	1	1	0	0	0	8	Mild depression	2	1	2	1	0	1	1	8	Mild anxiety	No depression	No anxiety	High school
C52	55	Female	CG	5	0	Married	Married	Yes	Labourer	Yes	3000	Pucca	PB	24	No	No	0	WHO Gr 0	0	0	0	6	No	NA	Yes	No	0	1	0	1	0	0	0	0	0	2	No significant	1	0	2	0	0	2	1	6	Mild anxiety	No depression	No anxiety	No education
C48	48	Female	CG	3	5	Married	Married	Yes	Labourer	Yes	3500	Pucca	PB	36	No	No	0	WHO Gr 0	0	0	0	6	No	NA	Yes	No	1	0	1	0	1	0	0	0	1	4	No significant	1	1	2	0	0	0	1	5	Mild anxiety	No depression	No anxiety	Primary school
C11	40	Male	CG	6	4	Married	Married	Yes	Agri	Yes	4000	Pucca	PB	36	No	No	0	WHO Gr 0	0	0	0	6	No	NA	Yes	No	1	1	1	1	0	0	0	0	0	4	No significant	1	0	1	0	0	0	0	2	No significant	No depression	No anxiety	Primary school
C21	40	Male	CG	8	4	Married	Married	Yes	Agri	Yes	4000	Pucca	PB	36	No	No	0	WHO Gr 0	0	0	0	6	No	NA	Yes	No	0	0	0	0	0	0	0	0	0	0	No significant	1	0	2	0	0	1	1	5	Mild anxiety	No depression	No anxiety	Primary school
C25	47	Male	CG	5	4	Married	Married	Yes	Agri	Yes	5000	Pucca	PB	24	No	No	0	WHO Gr 0	0	0	0	6	No	NA	Yes	No	1	1	1	0	1	1	0	0	1	6	Mild depression	1	1	0	1	1	0	0	4	No significant	No depression	No anxiety	Primary school
C7	34	Male	CG	6	10	Married	Married	Yes	Employed	Yes	8000	Pucca	PB	24	No	No	0	WHO Gr 0	0	0	0	6	No	NA	Yes	No	1	1	0	1	0	0	0	0	0	3	No significant	1	0	1	0	0	0	2	4	No significant	No depression	No anxiety	High school
C32	27	Male	CG	6	10	Married	Married	Yes	Agri	Yes	4500	Pucca	PB	24	No	No	0	WHO Gr 0	0	0	0	6	No	NA	Yes	No	0	0	0	0	0	0	0	0	0	0	No significant	0	0	0	0	0	0	0	0	No significant	No depression	No anxiety	High school
C53	25	Female	CG	6	12	Married	Married	Yes	House wife	Yes	0	Pucca	PB	12	No	No	0	WHO Gr 0	0	0	0	6	No	Deliv	Yes	No	0	1	3	2	0	0	0	0	0	6	Mild depression	2	1	2	1	0	1	1	8	Mild anxiety	No depression	No anxiety	Secondary and above
C46	28	Male	CG	5	12	Married	Married	Yes	Agri	Yes	5000	Pucca	PB	36	No	No	0	WHO Gr 0	0	0	0	6	No	NA	Yes	No	0	1	0	1	0	0	0	0	0	2	No significant	2	0	1	0	1	0	1	5	Mild anxiety	No depression	No anxiety	Secondary and above
C41	35	Male	CG	5	15	Married	Married	Yes	Employed	Yes	20000	Pucca	PB	12	No	No	0	WHO Gr 0	0	0	0	6	No	NA	Yes	No	1	1	2	1	0	1	0	0	1	7	Mild depression	1	0	2	1	0	1	2	7	Mild anxiety	No depression	No anxiety	Secondary and above
C5	38	Male	CG	4	8	Married	Married	Yes	Employed	Yes	8000	Pucca	PB	48	No	No	0	WHO Gr 0	0	0	0	6	No	NA	No	No	0	0	0	0	0	0	0	0	0	0	No significant	0	0	0	0	0	0	0	0	No significant	No depression	No anxiety	High school
C8	40	Female	CG	4	5	Married	Married	Yes	House wife	Yes	0	Pucca	MB	24	No	No	1	WHO Gr 1 & 2	0	1	1	12	No	NA	Yes	No	1	1	1	1	0	0	0	0	1	5	Mild depression	1	0	1	1	1	0	1	5	Mild anxiety	No depression	No anxiety	Primary school
C18	48	Female	CG	7	0	Married	Married	Yes	House wife	Yes	0	Pucca	MB	36	No	No	1	WHO Gr 1 & 2	0	1	1	12	No	NA	Yes	No	2	1	0	1	1	0	0	0	0	5	Mild depression	1	1	1	1	0	0	1	5	Mild anxiety	No depression	No anxiety	No education
C4	55	Female	CG	7	0	Married	Married	Yes	House wife	Yes	0	Pucca	MB	12	No	No	1	WHO Gr 1 & 2	0	1	1	12	Yes	T1R	Yes	No	1	1	1	2	0	0	0	0	1	6	Mild depression	2	1	2	1	0	0	1	7	Mild anxiety	No depression	No anxiety	No education
C13	47	Female	CG	9	0	Married	Married	Yes	Labourer	Yes	3000	Pucca	MB	24	No	No	1	WHO Gr 1 & 2	0	1	1	12	No	NA	Yes	No	0	1	1	1	1	1	0	0	0	5	Mild depression	1	1	1	1	0	1	0	5	Mild anxiety	No depression	No anxiety	No education
C19	48	Male	CG	7	10	Married	Married	Yes	Self employed	No	0	Pucca	MB	36	No	No	1	WHO Gr 1 & 2	0	1	1	12	Yes	T2R	Yes	No	2	1	1	2	1	1	0	1	1	10	Moderate depression	3	2	2	1	0	1	1	10	Moderate anxiety	Depression	Anxiety	High school
C22	33	Male	CG	4	1	Married	Married	Yes	Labourer	Yes	4500	Pucca	MB	36	No	No	2	WHO Gr 1 & 2	0	2	1	12	No	NA	Yes	No	1	1	1	0	0	0	0	0	0	3	No significant	2	1	1	2	0	0	1	7	Mild anxiety	No depression	No anxiety	Primary school
C23	53	Male	CG	4	12	Married	Married	Yes	Agri	Yes	5000	Pucca	MB	24	No	No	1	WHO Gr 1 & 2	0	1	1	12	No	NA	Yes	No	1	1	1	0	1	1	0	0	0	5	Mild depression	1	1	1	0	0	0	1	4	No significant	No depression	No anxiety	Secondary and above
C34	26	Male	CG	5	10	Married	Married	Yes	Agri	No	0	Pucca	MB	12	No	No	2	WHO Gr 1 & 2	0	2	0	12	No	NA	No	No	2	1	0	2	0	1	1	0	1	8	Mild depression	1	2	2	0	0	0	1	6	Mild anxiety	No depression	No anxiety	High school
C33	52	Female	CG	7	0	Married	Married	Yes	Labourer	Yes	3000	Pucca	MB	12	No	No	0	WHO Gr 0	0	0	0	12	No	NA	Yes	Yes	1	1	1	0	0	0	0	0	1	4	No significant	1	1	1	0	0	0	1	4	No significant	No depression	No anxiety	No education
C10	50	Male	CG	8	0	Married	Married	Yes	Agri	Yes	4000	Pucca	MB	24	No	No	0	WHO Gr 0	0	0	1	12	No	NA	Yes	Yes	1	2	1	0	0	1	0	0	1	6	Mild depression	1	1	1	1	0	1	1	6	Mild anxiety	No depression	No anxiety	No education
C1	45	Male	CG	5	5	Married	Married	Yes	Employed	Yes	6000	Pucca	MB	12	No	No	0	WHO Gr 0	0	0	0	12	No	NA	Yes	Yes	0	2	1	2	1	0	0	0	0	6	Mild depression	2	1	2	1	0	1	0	7	Mild anxiety	No depression	No anxiety	Primary school
C36	52	Female	CG	13	5	Widowed	Sep/Wid/Div	Yes	Employed	Yes	0	Pucca	MB	24	No	No	0	WHO Gr 0	0	0	0	12	No	NA	Yes	No	2	1	0	2	1	2	0	1	1	10	Moderate depression	1	0	1	0	0	1	1	4	No significant	Depression	No anxiety	Primary school
C27	53	Female	CG	1	0	Widowed	Sep/Wid/Div	Yes	Employed	No	1500	Pucca	MB	24	Yes	No	1	WHO Gr 1 & 2	0	1	1	12	No	NA	Yes	No	2	2	1	1	1	1	0	0	0	8	Mild depression	2	2	1	1	0	0	1	7	Mild anxiety	No depression	No anxiety	No education
C29	35	Male	CG	3	8	Divorced	Sep/Wid/Div	Yes	Labourer	Yes	4000	Pucca	MB	36	No	No	2	WHO Gr 1 & 2	0	1	2	36	No	NA	Yes	Yes	1	1	1	1	0	1	1	1	1	8	Mild depression	2	2	1	1	1	0	2	9	Mild anxiety	No depression	No anxiety	High school
K16	24	Male	MH	5	8	Single	Single	Yes	Labourer	Yes	6000	Kuchha	MB	3	No	No	0	WHO Gr 0	0	0	0	12	No	No	Yes	No	2	0	0	2	1	0	0	2	0	7	Mild depression	0	1	0	1	1	0	0	6	Mild anxiety	No depression	No anxiety	High school
K32	24	Male	MH	5	8	Single	Single	Yes	Labourer	Yes	6000	Kuchha	MB	3	No	No	0	WHO Gr 0	0	0	0	12	No	No	Yes	No	2	0	0	2	1	0	0	2	0	7	Mild depression	0	1	0	1	1	0	0	3	No significant	No depression	No anxiety	High school
K14	23	Male	MH	2	9	Single	Single	Yes	Labourer	Yes	3600	Kuchha	MB	12	Yes	No	2	WHO Gr 1 & 2	0	2	0	12	Yes	React	Yes	No	2	2	2	1	2	1	1	0	2	13	Moderate depression	3	3	2	1	2	3	3	9	Mild anxiety	Depression	No anxiety	High school
K30	23	Male	MH	2	9	Single	Single	Yes	Labourer	Yes	3600	Kuchha	MB	12	Yes	No	2	WHO Gr 1 & 2	0	2	0	12	Yes	React	Yes	No	2	2	2	1	2	1	1	0	2	13	Moderate depression	3	3	2	1	2	3	3	19	Severe anxiety	Depression	Anxiety	High school
K25	27	Male	MH	8	3	Single	Single	Yes	Labourer	Yes	3000	Kuchha	MB	12	No	No	1	WHO Gr 1 & 2	0	1	1	12	Yes	No	Yes	No	1	1	2	2	2	0	2	0	0	10	Moderate depression	1	1	0	3	1	0	0	8	Mild anxiety	Depression	No anxiety	Primary school
K9	27	Male	MH	8	3	Single	Single	Yes	Labourer	Yes	3000	Kuchha	MB	12	No	No	1	WHO Gr 1 & 2	0	1	1	12	Yes	No	Yes	No	1	1	2	2	2	0	2	0	0	10	Moderate depression	1	1	0	3	1	0	0	14	Moderate anxiety	Depression	Anxiety	Primary school
K50	26	Male	MH	3	19	Unmarried	Single	Yes	Employed	No	0	Kuchha	MB	12	No	No	2	WHO Gr 1 & 2	0	2	1	12	Yes	React	Yes	No	1	2	0	2	0	0	0	2	0	7	Mild depression	1	0	2	0	2	2	0	7	Mild anxiety	No depression	No anxiety	Secondary and above
K33	19	Female	MH	5	11	Unmarried	Single	Yes	Student	No	0	Kuchha	MB	18	No	No	2	WHO Gr 1 & 2	0	2	1	18	Yes	React	Yes	Yes	1	1	1	2	2	0	2	2	2	13	Moderate depression	3	3	3	3	3	3	3	8	Mild anxiety	Depression	No anxiety	Secondary and above
K40	29	Male	MH	6	10	Unmarried	Single	Yes	Labourer	Yes	8000	Kuchha	MB	24	No	No	2	WHO Gr 1 & 2	0	2	0	24	NA	No	No	Yes	1	1	1	0	0	0	1	0	0	4	No significant	0	0	0	0	0	0	0	0	No significant	No depression	No anxiety	High school
K44	30	Male	MH	3	12	Unmarried	Single	Yes	Agri	Yes	5000	Pucca	MB	12	No	No	2	WHO Gr 1 & 2	0	0	2	12	NA	No	No	Yes	2	1	0	1	1	0	0	0	0	5	Mild depression	0	2	0	2	1	0	2	7	Mild anxiety	No depression	No anxiety	Secondary and above
K20	30	Female	MH	6	5	Married	Married	Yes	Labourer	Yes	3000	Kuchha	MB	9	Yes	No	0	WHO Gr 0	0	0	0	13	Yes	React	Yes	No	2	2	2	2	1	1	0	0	2	12	Moderate depression	3	2	1	0	2	2	2	12	Moderate anxiety	Depression	Anxiety	Primary school
K4	30	Female	MH	6	5	Married	Married	Yes	Labourer	Yes	3000	Kuchha	MB	9	Yes	No	0	WHO Gr 0	0	0	0	13	Yes	React	Yes	No	2	2	2	2	1	1	0	0	2	12	Moderate depression	3	2	1	0	2	2	2	13	Moderate anxiety	Depression	Anxiety	Primary school
K23	45	Male	MH	10	2	Married	Married	Yes	Agri	Yes	3000	Kuchha	MB	12	No	No	0	WHO Gr 0	0	0	0	12	No	No	Yes	No	2	0	0	1	1	0	0	2	0	6	Mild depression	0	0	1	2	1	0	0	13	Moderate anxiety	No depression	Anxiety	Primary school
K24	45	Male	MH	5	2	Married	Married	Yes	Agri	Yes	3000	Kuchha	MB	12	No	No	0	WHO Gr 0	0	0	0	12	Yes	No	Yes	No	1	0	1	2	1	1	0	1	0	7	Mild depression	1	0	1	0	0	0	3	7	Mild anxiety	No depression	No anxiety	Primary school
K7	45	Male	MH	10	2	Married	Married	Yes	Agri	Yes	3000	Kuchha	MB	12	No	No	0	WHO Gr 0	0	0	0	12	No	No	Yes	No	2	0	0	1	1	0	0	2	0	6	Mild depression	0	0	1	2	1	0	0	6	Mild anxiety	No depression	No anxiety	Primary school
K8	45	Male	MH	5	2	Married	Married	Yes	Agri	Yes	3000	Kuchha	MB	12	No	No	0	WHO Gr 0	0	0	0	12	Yes	No	Yes	No	1	0	1	2	1	1	0	1	0	7	Mild depression	1	0	1	0	0	0	3	17	Severe anxiety	No depression	Anxiety	Primary school
K22	56	Male	MH	7	8	Married	Married	Yes	Agri	Yes	4000	Kuchha	MB	12	No	No	0	WHO Gr 0	0	0	0	12	Yes	No	Yes	No	1	1	1	2	1	0	1	1	0	8	Mild depression	1	2	3	0	0	0	0	7	Mild anxiety	No depression	No anxiety	High school
K6	56	Male	MH	7	8	Married	Married	Yes	Agri	Yes	4000	Kuchha	MB	12	No	No	0	WHO Gr 0	0	0	0	12	Yes	No	Yes	No	1	1	1	2	1	0	1	1	0	8	Mild depression	1	2	3	0	0	0	0	16	Severe anxiety	No depression	Anxiety	High school
K43	30	Male	MH	6	10	Married	Married	Yes	Self employed	Yes	4000	Kuchha	MB	12	No	No	0	WHO Gr 0	0	0	0	12	NA	No	Yes	No	1	1	1	1	1	2	0	1	0	8	Mild depression	3	3	2	0	0	1	0	9	Mild anxiety	No depression	No anxiety	High school
K49	30	Male	MH	4	6	Married	Married	Yes	Labourer	No	0	Pucca	MB	12	No	No	0	WHO Gr 0	0	0	0	12	Yes	React	Yes	No	1	1	0	1	0	1	1	1	0	6	Mild depression	1	1	2	0	1	1	0	6	Mild anxiety	No depression	No anxiety	High school
K13	34	Male	MH	4	12	Married	Married	Yes	Business	Yes	6000	Kuchha	MB	24	No	No	0	WHO Gr 0	0	0	0	12	No	No	Yes	No	2	2	1	1	2	0	0	0	0	8	Mild depression	2	2	0	0	0	0	2	7	Mild anxiety	No depression	No anxiety	Secondary and above
K29	34	Male	MH	4	12	Married	Married	Yes	Business	Yes	6000	Kuchha	MB	24	No	No	0	WHO Gr 0	0	0	0	12	No	No	Yes	No	2	2	1	1	2	0	0	0	0	8	Mild depression	2	2	0	0	0	0	2	16	Severe anxiety	No depression	Anxiety	Secondary and above
K11	45	Male	MH	5	1	Married	Married	Yes	Labourer	Yes	3000	Kuchha	PB	9	No	No	0	WHO Gr 0	0	0	0	6	No	No	Yes	No	1	1	2	2	2	0	0	1	0	9	Mild depression	1	2	3	3	3	0	0	21	Severe anxiety	No depression	Anxiety	Primary school
K27	45	Male	MH	5	1	Married	Married	Yes	Labourer	Yes	3000	Kuchha	PB	9	No	No	0	WHO Gr 0	0	0	0	6	No	No	Yes	No	1	1	2	2	2	0	0	1	0	9	Mild depression	1	2	3	3	3	0	0	6	Mild anxiety	No depression	No anxiety	Primary school
K51	44	Male	MH	5	10	Married	Married	Yes	Labourer	No	0	Kuchha	MB	12	No	No	0	WHO Gr 0	0	0	0	12	Yes	React	No	No	1	1	1	1	1	1	1	1	1	9	Mild depression	3	3	3	2	2	2	1	16	Severe anxiety	No depression	Anxiety	High school
K10	38	Female	MH	2	3	Married	Married	Yes	Labourer	Yes	2000	Kuchha	MB	11	No	No	1	WHO Gr 1 & 2	0	0	1	12	Yes	No	Yes	No	0	2	1	2	1	0	1	2	9	18	Moderate to severe depression	3	1	3	3	3	0	0	3	No significant	Depression	No anxiety	Primary school
K26	38	Female	MH	2	3	Married	Married	Yes	Labourer	Yes	2000	Kuchha	MB	11	No	No	1	WHO Gr 1 & 2	0	0	1	12	Yes	No	Yes	No	0	2	1	2	1	0	1	2	9	18	Moderate to severe depression	3	1	3	3	3	0	0	13	Moderate anxiety	Depression	Anxiety	Primary school
K21	40	Male	MH	6	0	Married	Married	Yes	Labourer	Yes	3000	Kuchha	MB	12	No	No	1	WHO Gr 1 & 2	0	1	0	12	No	No	Yes	No	2	2	2	2	2	2	0	2	2	16	Moderate to severe depression	3	3	3	0	3	3	2	9	Mild anxiety	Depression	No anxiety	No education
K5	40	Male	MH	6	0	Married	Married	Yes	Labourer	Yes	3000	Kuchha	MB	12	No	No	1	WHO Gr 1 & 2	0	1	0	12	No	No	Yes	No	2	2	2	2	2	2	0	2	2	16	Moderate to severe depression	3	3	3	0	3	3	2	12	Moderate anxiety	Depression	Anxiety	No education
K52	42	Male	MH	4	4	Married	Married	Yes	Labourer	No	0	Kuchha	MB	96	No	No	2	WHO Gr 1 & 2	2	2	1	24	Yes	React	Yes	No	2	2	1	1	2	2	2	1	1	14	Moderate depression	3	3	3	2	3	2	3	19	Severe anxiety	Depression	Anxiety	Primary school
K34	31	Female	MH	8	10	Married	Married	Yes	House wife	No	0	Pucca	MB	12	No	No	1	WHO Gr 1 & 2	0	1	1	18	Yes	React	Yes	No	2	1	1	1	1	0	1	2	1	10	Moderate depression	3	2	1	1	2	1	2	12	Moderate anxiety	Depression	Anxiety	High school
K54	31	Male	MH	4	12	Married	Married	Yes	Agri	No	0	Kuchha	MB	72	No	No	2	WHO Gr 1 & 2	0	2	0	14	Yes	React	Yes	No	1	0	0	1	0	1	0	0	1	4	No significant	1	1	0	0	0	1	0	3	No significant	No depression	No anxiety	Secondary and above
K45	28	Female	MH	4	12	Married	Married	Yes	Self employed	No	0	Pucca	MB	12	No	No	1	WHO Gr 1 & 2	0	1	1	12	Yes	React	Yes	No	1	1	1	1	1	1	2	1	0	9	Mild depression	3	0	1	3	3	3	0	13	Moderate anxiety	No depression	Anxiety	Secondary and above
K15	46	Male	MH	4	10	Married	Married	Yes	Labourer	Yes	6000	Pucca	PB	6	No	No	1	WHO Gr 1 & 2	0	0	2	6	No	No	Yes	No	1	1	1	1	1	1	2	2	2	12	Moderate depression	3	2	2	1	2	2	2	13	Moderate anxiety	Depression	Anxiety	High school
K31	46	Male	MH	4	10	Married	Married	Yes	Labourer	Yes	6000	Pucca	PB	6	No	No	1	WHO Gr 1 & 2	0	0	2	6	No	No	Yes	No	1	1	1	1	1	1	2	2	2	12	Moderate depression	3	2	2	1	2	2	2	18	Severe anxiety	Depression	Anxiety	High school
K46	35	Male	MH	4	10	Married	Married	Yes	Self employed	No	0	Kuchha	MB	120	No	No	2	WHO Gr 1 & 2	0	2	0	12	NA	RCS	No	No	1	1	0	1	0	1	1	1	0	6	Mild depression	3	1	1	0	0	1	1	7	Mild anxiety	No depression	No anxiety	High school
K37	26	Female	MH	5	5	Married	Married	Yes	Agri	Yes	3000	Kuchha	MB	5	No	No	0	WHO Gr 0	0	0	0	12	NA	React	Yes	Yes	0	2	1	1	1	1	0	1	1	8	Mild depression	3	3	3	1	0	3	0	13	Moderate anxiety	No depression	Anxiety	Primary school
K39	60	Female	MH	2	0	Married	Married	Yes	Labourer	No	0	Kuchha	MB	24	No	No	0	WHO Gr 0	0	0	0	12	Yes	React	Yes	Yes	1	2	1	1	1	1	1	1	1	10	Moderate depression	1	1	1	1	1	1	1	7	Mild anxiety	Depression	No anxiety	No education
K38	52	Female	MH	5	10	Married	Married	Yes	Agri	Yes	4000	Kuchha	MB	12	No	No	2	WHO Gr 1 & 2	0	2	0	12	NA	No	Yes	Yes	0	0	1	0	1	1	0	0	1	4	No significant	1	1	1	1	0	1	1	6	Mild anxiety	No depression	No anxiety	High school
K47	58	Female	MH	3	0	Married	Married	Yes	House wife	No	0	Kuchha	MB	12	No	No	2	WHO Gr 1 & 2	0	2	0	12	NA	No	Yes	Yes	1	1	1	1	1	1	1	1	1	9	Mild depression	1	2	2	3	0	0	0	8	Mild anxiety	No depression	No anxiety	No education
K12	40	Male	MH	5	1	Married	Married	Yes	Labourer	Yes	3000	Kuchha	MB	12	No	No	2	WHO Gr 1 & 2	0	0	2	12	Yes	No	Yes	Yes	1	2	1	2	1	1	0	2	0	10	Moderate depression	3	1	3	3	3	2	1	12	Moderate anxiety	Depression	Anxiety	Primary school
K28	40	Male	MH	5	1	Married	Married	Yes	Labourer	Yes	3000	Kuchha	MB	12	No	No	2	WHO Gr 1 & 2	0	0	2	12	Yes	No	Yes	Yes	1	2	1	2	1	1	0	2	0	10	Moderate depression	3	1	3	3	3	2	1	7	Mild anxiety	Depression	No anxiety	Primary school
K53	53	Male	MH	5	10	Married	Married	Yes	Business	No	0	Kuchha	MB	24	No	No	2	WHO Gr 1 & 2	0	2	2	18	NA	Ulcer	Yes	Yes	1	1	1	1	1	1	1	1	0	8	Mild depression	3	3	3	3	1	2	3	18	Severe anxiety	No depression	Anxiety	High school
K35	55	Female	MH	4	5	Married	Married	Yes	House wife	No	0	Pucca	MB	18	Yes	No	2	WHO Gr 1 & 2	0	2	1	18	Yes	React	Yes	Yes	1	1	1	1	2	1	1	1	1	10	Moderate depression	1	1	1	1	1	1	1	7	Mild anxiety	Depression	No anxiety	Primary school
K41	53	Male	MH	7	4	Married	Married	Yes	Agri	Yes	2000	Pucca	MB	36	No	No	2	WHO Gr 1 & 2	0	0	2	24	NA	No	Yes	Yes	1	1	1	1	1	1	1	1	0	8	Mild depression	0	0	1	1	1	1	0	4	No significant	No depression	No anxiety	Primary school
K42	30	Male	MH	5	4	Married	Married	Yes	Labourer	No	0	Pucca	MB	24	No	No	2	WHO Gr 1 & 2	0	2	1	24	NA	No	Yes	Yes	1	1	1	1	2	1	1	1	0	9	Mild depression	2	2	2	2	2	1	1	12	Moderate anxiety	No depression	Anxiety	Primary school
K36	50	Male	MH	3	5	Married	Married	Yes	Labourer	Yes	3000	Pucca	MB	24	No	No	2	WHO Gr 1 & 2	0	2	2	12	NA	Ulcer	Yes	Yes	0	1	1	1	1	0	1	1	1	7	Mild depression	1	1	1	1	2	1	2	9	Mild anxiety	No depression	No anxiety	Primary school
K18	60	Male	MH	2	0	Married	Married	Yes	Agri	Yes	6000	Pucca	MB	24	Yes	No	2	WHO Gr 1 & 2	0	2	2	12	Yes	No	Yes	Yes	1	1	1	1	1	2	2	0	2	11	Moderate depression	3	2	2	0	2	3	3	0	No significant	Depression	No anxiety	No education
K2	60	Male	MH	2	0	Married	Married	Yes	Agri	Yes	6000	Pucca	MB	24	Yes	No	2	WHO Gr 1 & 2	0	2	2	12	Yes	No	Yes	Yes	1	1	1	1	1	2	2	0	2	11	Moderate depression	3	2	2	0	2	3	3	5	Mild anxiety	Depression	No anxiety	No education
K48	41	Male	MH	5	4	Married	Married	Yes	Agri	No	0	Kuchha	MB	36	No	No	2	WHO Gr 1 & 2	0	2	1	12	NA	No	No	Yes	1	1	1	0	0	1	1	1	2	8	Mild depression	3	3	3	1	1	1	1	13	Moderate anxiety	No depression	Anxiety	Primary school
K55	45	Male	MH	4	10	Married	Married	Yes	Agri	No	0	Kuchha	MB	24	No	No	2	WHO Gr 1 & 2	0	2	0	24	NA	No	No	Yes	1	1	1	1	0	0	0	0	0	4	No significant	0	0	0	0	0	1	7	8	Mild anxiety	No depression	No anxiety	High school
K1	50	Female	MH	2	0	Divorced	Sep/Wid/Div	Yes	Labourer	Yes	3000	Kuchha	MB	11	Yes	No	0	WHO Gr 0	0	0	0	12	No	No	Yes	No	1	2	1	2	2	1	2	0	2	13	Moderate depression	3	3	3	0	2	2	0	4	No significant	Depression	No anxiety	No education
K17	50	Female	MH	2	0	Divorced	Sep/Wid/Div	Yes	Labourer	Yes	3000	Kuchha	MB	11	Yes	No	0	WHO Gr 0	0	0	0	12	No	No	Yes	No	1	2	1	2	2	1	2	0	2	13	Moderate depression	3	3	3	0	2	2	0	7	Mild anxiety	Depression	No anxiety	No education
K19	52	Female	MH	4	9	Widowed	Sep/Wid/Div	Yes	House wife	Yes	15000	Pucca	MB	16	No	No	2	WHO Gr 1 & 2	0	0	2	12	Yes	No	Yes	Yes	0	0	2	0	0	2	0	0	0	4	No significant	2	2	0	0	0	2	2	4	No significant	No depression	No anxiety	High school
K3	52	Female	MH	4	9	Widowed	Sep/Wid/Div	Yes	House wife	Yes	15000	Pucca	MB	16	No	No	2	WHO Gr 1 & 2	0	0	2	12	Yes	No	Yes	Yes	0	0	2	0	0	2	0	0	0	4	No significant	2	2	0	0	0	2	2	6	Mild anxiety	No depression	No anxiety	High school
V50	21	Male	TN	6	15	Single	Single	Yes	Student	No	8000	Kuchha	MB	13	No	No	0	WHO Gr 0	0	0	0	12	No	NA	Yes	No	1	0	1	1	1	3	2	0	0	9	Mild depression	1	0	0	0	0	0	0	1	No significant	No depression	No anxiety	Secondary and above
V10	18	Female	TN	4	12	Single	Single	Yes	Student	No	15000	Pucca	MB	15	No	No	0	WHO Gr 0	0	0	0	12	No	NA	Yes	No	3	3	2	2	2	2	2	1	0	17	Moderate to severe depression	2	2	2	2	1	0	0	9	Mild anxiety	Depression	No anxiety	Secondary and above
V46	20	Male	TN	5	15	Single	Single	Yes	Student	Yes	15000	Pucca	MB	15	No	No	0	WHO Gr 0	0	0	0	12	No	NA	Yes	No	2	2	1	0	0	3	2	0	0	10	Moderate depression	2	1	2	1	0	0	0	6	Mild anxiety	Depression	No anxiety	Secondary and above
V30	18	Male	TN	5	13	Single	Single	Yes	Student	Yes	20000	Pucca	MB	15	No	No	0	WHO Gr 0	0	0	0	12	No	NA	Yes	No	1	1	0	0	0	3	2	0	0	7	Mild depression	1	1	0	0	0	0	3	5	Mild anxiety	No depression	No anxiety	Secondary and above
V25	19	Female	TN	4	14	Single	Single	Yes	Student	Yes	10000	Pucca	PB	7	No	No	0	WHO Gr 0	0	0	0	6	No	NA	Yes	No	0	0	0	1	1	3	1	0	0	6	Mild depression	0	0	1	0	0	0	0	1	No significant	No depression	No anxiety	Secondary and above
V22	18	Female	TN	4	13	Single	Single	Yes	Student	Yes	12000	Pucca	PB	7	No	No	0	WHO Gr 0	0	0	0	6	No	NA	Yes	No	2	2	1	2	0	3	1	0	0	11	Moderate depression	2	1	2	0	0	0	0	5	Mild anxiety	Depression	No anxiety	Secondary and above
V44	20	Female	TN	4	15	Single	Single	Yes	Student	Yes	15000	Pucca	PB	7	No	No	0	WHO Gr 0	0	0	0	6	No	NA	Yes	No	2	2	1	1	0	3	1	0	0	10	Moderate depression	2	2	2	1	0	0	0	7	Mild anxiety	Depression	No anxiety	Secondary and above
V24	18	Male	TN	5	14	Single	Single	Yes	Student	Yes	10000	Pucca	PB	8	No	No	0	WHO Gr 0	0	0	0	6	No	NA	Yes	No	0	0	0	0	0	3	1	0	0	4	No significant	0	0	2	0	0	0	0	2	No significant	No depression	No anxiety	Secondary and above
V23	18	Male	TN	4	14	Single	Single	Yes	Student	Yes	15000	Pucca	PB	7	No	No	0	WHO Gr 0	0	0	0	6	No	NA	Yes	No	0	1	0	0	0	3	1	0	0	5	Mild depression	0	0	2	0	0	0	0	2	No significant	No depression	No anxiety	Secondary and above
V54	20	Male	TN	5	15	Single	Single	Yes	Student	Yes	25000	Pucca	PB	7	No	No	0	WHO Gr 0	0	0	0	6	No	NA	Yes	No	3	3	2	2	2	3	2	1	0	18	Moderate to severe depression	3	2	3	1	0	0	0	9	Mild anxiety	Depression	No anxiety	Secondary and above
V17	22	Male	TN	5	14	Single	Single	Yes	Student	Yes	15000	Pucca	PB	8	No	No	0	WHO Gr 0	0	0	0	6	No	NA	No	No	2	1	0	0	0	2	1	0	0	6	Mild depression	1	0	1	0	0	0	0	2	No significant	No depression	No anxiety	Secondary and above
V7	18	Female	TN	5	8	Single	Single	Yes	Unemployed	No	10000	Kuchha	MB	14	No	No	1	WHO Gr 1 & 2	0	1	1	12	No	NA	Yes	No	2	3	2	2	2	3	2	2	0	18	Moderate to severe depression	2	3	3	1	2	2	2	15	Severe anxiety	Depression	Anxiety	High school
V5	18	Female	TN	5	12	Single	Single	Yes	Student	No	11000	Pucca	MB	16	No	No	2	WHO Gr 1 & 2	0	2	1	14	Yes	NA	Yes	No	2	3	2	2	1	3	3	1	1	18	Moderate to severe depression	2	2	2	3	2	1	1	13	Moderate anxiety	Depression	Anxiety	Secondary and above
V28	18	Female	TN	4	12	Single	Single	Yes	Student	Yes	17000	Pucca	MB	14	No	No	1	WHO Gr 1 & 2	0	1	1	12	No	NA	Yes	No	1	2	2	2	2	3	2	0	0	14	Moderate depression	1	0	2	1	0	1	2	7	Mild anxiety	Depression	No anxiety	Secondary and above
V33	22	Male	TN	7	15	Single	Single	Yes	Student	Yes	20000	Pucca	MB	14	No	No	1	WHO Gr 1 & 2	0	1	1	12	No	NA	Yes	No	2	2	1	0	0	3	2	0	0	10	Moderate depression	2	1	2	0	0	1	2	8	Mild anxiety	Depression	No anxiety	Secondary and above
V51	60	Female	TN	5	8	Married	Married	Yes	House wife	No	7000	Kuchha	MB	13	No	No	0	WHO Gr 0	0	0	0	12	No	NA	Yes	No	1	1	2	1	2	3	1	0	0	11	Moderate depression	0	1	1	1	0	0	0	3	No significant	Depression	No anxiety	High school
V52	40	Female	TN	5	10	Married	Married	Yes	Labourer	Yes	10000	Pucca	MB	14	No	No	0	WHO Gr 0	0	0	0	12	No	NA	Yes	No	2	3	3	2	1	3	3	1	0	18	Moderate to severe depression	2	2	2	1	0	0	0	7	Mild anxiety	Depression	No anxiety	High school
V34	62	Male	TN	7	7	Married	Married	Yes	Agri	Yes	15000	Pucca	MB	14	No	No	0	WHO Gr 0	0	0	0	12	No	NA	Yes	No	1	1	2	2	2	3	1	0	0	12	Moderate depression	0	0	2	1	0	0	2	5	Mild anxiety	Depression	No anxiety	High school
V36	28	Male	TN	4	10	Married	Married	Yes	Agri	Yes	15000	Pucca	MB	14	No	No	0	WHO Gr 0	0	0	0	12	No	NA	Yes	No	1	1	0	0	0	3	1	0	0	6	Mild depression	0	0	0	0	0	0	0	0	No significant	No depression	No anxiety	High school
V48	39	Male	TN	5	12	Married	Married	Yes	Agri	Yes	10000	Kuchha	MB	14	No	No	0	WHO Gr 0	0	0	0	12	No	NA	Yes	No	1	1	0	1	2	3	1	0	0	9	Mild depression	1	0	1	1	0	0	0	3	No significant	No depression	No anxiety	Secondary and above
V31	36	Male	TN	6	15	Married	Married	Yes	Employed	Yes	20000	Pucca	MB	15	No	No	0	WHO Gr 0	0	0	0	12	No	NA	Yes	No	0	0	0	0	0	3	0	0	0	3	No significant	0	0	2	0	0	0	0	2	No significant	No depression	No anxiety	Secondary and above
V32	32	Male	TN	5	15	Married	Married	Yes	Employed	Yes	20000	Pucca	MB	14	No	No	0	WHO Gr 0	0	0	0	12	No	NA	Yes	No	2	1	0	1	0	3	1	0	0	8	Mild depression	1	1	1	0	0	2	0	5	Mild anxiety	No depression	No anxiety	Secondary and above
V55	55	Male	TN	4	15	Married	Married	Yes	Employed	Yes	25000	Pucca	MB	15	No	No	0	WHO Gr 0	0	0	0	12	No	NA	Yes	No	3	3	2	2	1	3	2	2	0	18	Moderate to severe depression	2	1	2	1	0	1	1	8	Mild anxiety	Depression	No anxiety	Secondary and above
V1	40	Female	TN	5	10	Married	Married	Yes	Agri	Yes	7000	Kuchha	PB	7	No	No	0	WHO Gr 0	0	0	0	6	No	NA	Yes	No	2	2	1	1	0	2	2	0	0	10	Moderate depression	3	2	2	1	1	1	0	10	Moderate anxiety	Depression	Anxiety	High school
V11	53	Female	TN	7	10	Married	Married	Yes	Labourer	Yes	15000	Kuchha	PB	8	No	No	0	WHO Gr 0	0	0	0	6	No	NA	Yes	No	2	1	1	1	1	2	2	1	0	11	Moderate depression	1	0	0	0	0	0	1	2	No significant	Depression	No anxiety	High school
V4	55	Male	TN	5	8	Married	Married	Yes	Agri	Yes	8000	Kuchha	PB	7	No	No	0	WHO Gr 0	0	0	0	6	No	NA	Yes	No	2	2	1	1	0	1	1	0	0	8	Mild depression	1	0	2	0	0	2	0	5	Mild anxiety	No depression	No anxiety	High school
V20	55	Male	TN	6	8	Married	Married	Yes	Agri	Yes	10000	Kuchha	PB	7	No	No	0	WHO Gr 0	0	0	0	6	No	NA	Yes	No	1	1	1	1	0	2	2	0	0	8	Mild depression	0	0	1	0	0	0	0	1	No significant	No depression	No anxiety	High school
V47	65	Male	TN	2	7	Married	Married	Yes	Agri	Yes	12000	Kuchha	PB	8	No	No	0	WHO Gr 0	0	0	0	6	No	NA	Yes	No	0	0	2	0	2	0	0	0	0	4	No significant	0	0	0	0	0	0	0	0	No significant	No depression	No anxiety	High school
V29	28	Male	TN	3	10	Married	Married	Yes	Agri	Yes	15000	Kuchha	PB	7	No	No	0	WHO Gr 0	0	0	0	6	No	NA	Yes	No	0	0	1	1	0	1	1	0	0	4	No significant	0	0	0	0	0	0	0	0	No significant	No depression	No anxiety	High school
V41	60	Male	TN	4	8	Married	Married	Yes	Agri	Yes	15000	Kuchha	PB	7	No	No	0	WHO Gr 0	0	0	0	6	No	NA	Yes	No	2	2	2	1	2	1	1	1	0	12	Moderate depression	0	0	2	0	0	0	0	2	No significant	Depression	No anxiety	High school
V6	50	Male	TN	5	7	Married	Married	Yes	Labourer	Yes	9000	Kuchha	PB	8	No	No	0	WHO Gr 0	0	0	0	6	No	NA	Yes	No	2	2	2	2	2	2	2	1	0	15	Moderate to severe depression	1	2	2	2	1	1	0	9	Mild anxiety	Depression	No anxiety	High school
V8	24	Female	TN	4	10	Married	Married	Yes	Labourer	Yes	12000	Pucca	PB	8	No	No	0	WHO Gr 0	0	0	0	6	No	NA	Yes	No	2	3	2	2	2	3	2	2	0	18	Moderate to severe depression	3	3	3	3	2	1	2	17	Severe anxiety	Depression	Anxiety	High school
V53	49	Male	TN	5	10	Married	Married	Yes	Agri	Yes	10000	Pucca	PB	7	No	No	0	WHO Gr 0	0	0	0	6	No	NA	Yes	No	3	3	2	2	2	3	2	0	0	17	Moderate to severe depression	1	1	2	1	0	0	0	5	Mild anxiety	Depression	No anxiety	High school
V3	39	Male	TN	4	12	Married	Married	Yes	Agri	Yes	12000	Pucca	PB	7	No	No	0	WHO Gr 0	0	0	0	6	No	NA	Yes	No	2	2	2	1	1	1	1	0	0	10	Moderate depression	1	0	2	0	0	0	0	3	No significant	Depression	No anxiety	Secondary and above
V45	41	Male	TN	4	12	Married	Married	Yes	Employed	Yes	15000	Pucca	PB	7	No	No	0	WHO Gr 0	0	0	0	6	No	NA	Yes	No	0	0	0	0	0	2	0	0	0	2	No significant	0	0	2	0	0	0	0	2	No significant	No depression	No anxiety	Secondary and above
V13	39	Female	TN	6	9	Married	Married	Yes	Business	Yes	10000	Kuchha	MB	13	No	No	0	WHO Gr 0	0	0	0	12	No	NA	No	No	2	2	1	2	1	2	1	1	0	12	Moderate depression	2	1	1	1	1	0	0	6	Mild anxiety	Depression	No anxiety	High school
V14	60	Female	TN	6	6	Married	Married	Yes	Labourer	Yes	10000	Kuchha	PB	7	No	No	0	WHO Gr 0	0	0	0	6	No	NA	No	No	1	1	1	1	2	0	0	0	0	6	Mild depression	1	0	1	0	0	0	0	2	No significant	No depression	No anxiety	High school
V15	40	Male	TN	4	10	Married	Married	Yes	Agri	Yes	12000	Kuchha	PB	8	No	No	0	WHO Gr 0	0	0	0	6	No	NA	No	No	2	2	2	1	1	3	2	0	0	13	Moderate depression	1	1	1	1	1	0	0	5	Mild anxiety	Depression	No anxiety	High school
V42	41	Female	TN	8	7	Married	Married	Yes	Agri	Yes	20000	Pucca	PB	7	No	No	0	WHO Gr 0	0	0	0	6	No	NA	No	No	1	1	0	1	2	3	1	0	0	9	Mild depression	0	0	2	1	0	0	2	5	Mild anxiety	No depression	No anxiety	High school
V16	35	Female	TN	6	8	Married	Married	Yes	Labourer	Yes	12000	Pucca	PB	9	No	No	0	WHO Gr 0	0	0	0	6	No	NA	No	No	2	3	1	1	1	3	1	0	0	12	Moderate depression	1	1	2	2	1	0	3	10	Moderate anxiety	Depression	Anxiety	High school
V37	35	Male	TN	5	10	Married	Married	Yes	Agri	Yes	10000	Pucca	PB	7	No	No	0	WHO Gr 0	0	0	0	6	No	NA	No	No	1	1	2	1	0	2	1	0	0	8	Mild depression	0	0	2	0	0	1	0	3	No significant	No depression	No anxiety	High school
V9	29	Male	TN	4	10	Married	Married	Yes	Labourer	Yes	12000	Pucca	PB	8	No	No	0	WHO Gr 0	0	0	0	6	No	NA	No	No	2	2	2	2	1	1	2	1	0	13	Moderate depression	0	0	1	1	1	0	0	3	No significant	Depression	No anxiety	High school
V40	31	Male	TN	3	12	Married	Married	Yes	Agri	Yes	10000	Pucca	PB	7	No	No	0	WHO Gr 0	0	0	0	6	No	NA	No	No	1	1	1	1	0	2	0	0	0	6	Mild depression	0	0	2	0	0	1	0	3	No significant	No depression	No anxiety	Secondary and above
V35	60	Female	TN	7	6	Married	Married	Yes	Agri	Yes	10000	Kuchha	MB	14	No	No	1	WHO Gr 1 & 2	0	1	1	12	No	NA	Yes	No	2	0	2	2	3	3	0	0	0	12	Moderate depression	0	0	0	0	0	0	0	0	No significant	Depression	No anxiety	High school
V19	32	Female	TN	3	10	Married	Married	Yes	Labourer	Yes	9000	Kuchha	MB	14	No	No	1	WHO Gr 1 & 2	0	1	1	12	No	NA	Yes	No	2	3	2	2	1	3	2	0	0	15	Moderate to severe depression	2	2	3	2	1	0	0	10	Moderate anxiety	Depression	Anxiety	High school
V18	46	Female	TN	4	8	Married	Married	Yes	Labourer	Yes	10000	Kuchha	MB	15	No	No	1	WHO Gr 1 & 2	0	1	1	12	No	NA	Yes	No	2	2	2	2	2	3	2	0	0	15	Moderate to severe depression	0	1	2	1	1	0	0	5	Mild anxiety	Depression	No anxiety	High school
V21	40	Female	TN	4	8	Married	Married	Yes	Labourer	Yes	10000	Kuchha	MB	14	No	No	1	WHO Gr 1 & 2	0	1	1	12	No	NA	Yes	No	2	1	2	1	1	3	2	0	0	12	Moderate depression	1	1	2	2	0	0	0	6	Mild anxiety	Depression	No anxiety	High school
V38	60	Male	TN	4	7	Married	Married	Yes	Labourer	Yes	12000	Kuchha	MB	15	No	No	1	WHO Gr 1 & 2	0	1	0	15	No	NA	Yes	No	1	1	2	3	0	0	2	0	0	9	Mild depression	0	0	2	0	0	0	0	2	No significant	No depression	No anxiety	High school
V43	33	Female	TN	5	10	Married	Married	Yes	Agri	Yes	15000	Pucca	MB	14	No	No	1	WHO Gr 1 & 2	0	1	1	12	No	NA	Yes	No	2	2	3	3	2	3	3	0	0	18	Moderate to severe depression	2	2	2	1	1	0	2	10	Moderate anxiety	Depression	Anxiety	High school
V26	41	Female	TN	4	10	Married	Married	Yes	Labourer	Yes	15000	Pucca	MB	15	No	No	1	WHO Gr 1 & 2	1	1	1	12	No	NA	Yes	No	2	2	2	2	2	3	2	1	0	16	Moderate to severe depression	2	2	3	2	1	1	2	13	Moderate anxiety	Depression	Anxiety	High school
V2	48	Male	TN	4	10	Married	Married	Yes	Agri	Yes	10000	Pucca	MB	15	No	No	1	WHO Gr 1 & 2	0	1	1	12	No	NA	Yes	No	2	2	2	2	1	2	1	1	0	13	Moderate depression	2	2	1	1	1	2	2	11	Moderate anxiety	Depression	Anxiety	High school
V49	35	Male	TN	4	12	Married	Married	Yes	Agri	Yes	10000	Kuchha	MB	15	No	No	2	WHO Gr 1 & 2	0	2	1	15	No	NA	Yes	No	2	1	1	1	1	3	1	0	0	10	Moderate depression	1	1	2	1	0	1	0	6	Mild anxiety	Depression	No anxiety	Secondary and above
V27	35	Male	TN	4	12	Married	Married	Yes	Agri	Yes	90000	Pucca	MB	16	No	No	1	WHO Gr 1 & 2	0	1	1	12	No	NA	Yes	No	2	2	1	1	1	3	1	0	0	11	Moderate depression	2	1	2	1	0	0	3	9	Mild anxiety	Depression	No anxiety	Secondary and above
V12	55	Female	TN	6	8	Married	Married	Yes	Agri	Yes	15000	Pucca	MB	15	No	No	1	WHO Gr 1 & 2	0	1	1	12	Yes	NA	No	No	2	2	2	2	1	2	2	1	0	14	Moderate depression	3	2	3	2	1	1	0	12	Moderate anxiety	Depression	Anxiety	High school
V39	60	Female	TN	5	5	Married	Married	Yes	House wife	Yes	9000	Kuchha	MB	15	No	No	2	WHO Gr 1 & 2	0	2	1	15	No	NA	Yes	Yes	2	3	3	1	0	2	1	0	0	12	Moderate depression	0	0	3	1	0	0	0	4	No significant	Depression	No anxiety	Primary school
P1	21	Male	WB	4	10	Unmarried	Single	Yes	Labourer	Yes	4500	Kuchha	MB	20	No	No	0	WHO Gr 0	0	0	0	17	Yes	NIL	Yes	No	0	0	0	0	0	0	0	0	0	0	No significant	0	0	0	1	0	0	1	2	No significant	No depression	No anxiety	High school
P12	18	Male	WB	4	10	Unmarried	Single	Yes	Student	No	0	Pucca	MB	18	No	No	0	WHO Gr 0	0	0	0	13	Yes	NIL	Yes	No	2	1	0	0	0	0	0	0	0	3	No significant	1	0	1	1	0	0	1	4	No significant	No depression	No anxiety	High school
P32	18	Female	WB	5	6	Unmarried	Single	Yes	Student	No	0	Kuchha	MB	24	No	No	0	WHO Gr 0	0	0	0	12	No	NIL	No	No	0	0	0	0	0	0	0	0	0	0	No significant	0	0	0	0	0	0	0	0	No significant	No depression	No anxiety	High school
P19	21	Male	WB	6	0	Unmarried	Single	Yes	Labourer	No	3000	Kuchha	MB	36	No	No	0	WHO Gr 0	0	0	0	12	No	NIL	No	No	0	0	0	0	0	0	0	0	0	0	No significant	1	0	1	0	0	0	1	3	No significant	No depression	No anxiety	No education
P51	18	Male	WB	4	9	Unmarried	Single	Yes	Student	No	0	Pucca	MB	11	No	No	0	WHO Gr 0	0	0	0	12	No	NIL	No	No	0	0	0	0	0	0	0	0	0	0	No significant	0	0	0	0	0	0	0	0	No significant	No depression	No anxiety	High school
P30	20	Male	WB	3	14	Unmarried	Single	Yes	Student	No	0	Pucca	MB	18	No	No	1	WHO Gr 1 & 2	0	1	0	12	No	NIL	Yes	No	2	1	1	0	0	0	0	0	0	4	No significant	2	0	1	1	0	0	0	4	No significant	No depression	No anxiety	Secondary and above
P43	19	Male	WB	4	10	Unmarried	Single	Yes	Student	No	0	Pucca	MB	30	No	No	1	WHO Gr 1 & 2	0	0	1	12	Yes	NIL	No	No	0	0	0	0	0	0	0	0	0	0	No significant	0	0	0	0	0	0	0	0	No significant	No depression	No anxiety	High school
P48	42	Male	WB	2	0	Unmarried	Single	Yes	Labourer	Yes	2000	Kuchha	MB	16	No	No	2	WHO Gr 1 & 2	0	2	2	12	Yes	NIL	No	Yes	3	3	1	1	1	1	0	0	0	10	Moderate depression	3	0	3	0	0	0	3	9	Mild anxiety	Depression	No anxiety	No education
P21	32	Female	WB	4	7	Married	Married	Yes	House wife	No	0	Kuchha	MB	15	No	No	0	WHO Gr 0	0	0	0	12	Yes	NIL	Yes	No	0	0	0	0	0	0	0	0	0	0	No significant	0	0	1	0	0	0	1	2	No significant	No depression	No anxiety	High school
P17	55	Female	WB	2	0	Married	Married	Yes	House wife	No	2000	Kuchha	MB	18	No	No	0	WHO Gr 0	0	0	0	12	No	NIL	Yes	No	0	0	0	0	0	0	0	0	0	0	No significant	1	0	1	0	0	0	0	2	No significant	No depression	No anxiety	No education
P39	39	Male	WB	5	3	Married	Married	Yes	Agri	Yes	2000	Kuchha	MB	17	No	No	0	WHO Gr 0	0	0	0	14	Yes	NIL	Yes	No	0	0	0	0	0	0	0	0	0	0	No significant	0	0	0	0	0	0	0	0	No significant	No depression	No anxiety	Primary school
P46	30	Male	WB	3	7	Married	Married	Yes	Agri	Yes	3500	Kuchha	MB	17	No	No	0	WHO Gr 0	0	0	0	12	No	NIL	Yes	No	0	0	0	0	0	0	0	0	0	0	No significant	0	0	0	0	0	0	0	0	No significant	No depression	No anxiety	High school
P14	44	Male	WB	4	5	Married	Married	Yes	Agri	Yes	5000	Kuchha	MB	18	No	No	0	WHO Gr 0	0	0	0	14	No	NIL	Yes	No	1	0	0	1	0	0	0	0	0	2	No significant	1	0	1	0	0	0	1	3	No significant	No depression	No anxiety	Primary school
P4	30	Male	WB	4	3	Married	Married	Yes	Labourer	Yes	4000	Kuchha	MB	21	No	No	0	WHO Gr 0	0	0	0	17	Yes	NIL	Yes	No	1	2	1	2	1	1	1	2	1	12	Moderate depression	2	2	3	1	1	1	3	13	Moderate anxiety	Depression	Anxiety	Primary school
P20	24	Female	WB	3	9	Married	Married	Yes	House wife	No	0	Pucca	MB	24	No	No	0	WHO Gr 0	0	0	0	12	No	NIL	Yes	No	0	1	0	0	0	0	0	0	0	1	No significant	3	1	3	0	1	0	1	9	Mild anxiety	No depression	No anxiety	High school
P26	24	Female	WB	3	8	Married	Married	Yes	House wife	No	0	Pucca	MB	11	No	No	0	WHO Gr 0	0	0	0	12	Yes	NIL	Yes	No	0	1	1	0	0	0	0	0	0	2	No significant	2	1	1	0	0	0	1	5	Mild anxiety	No depression	No anxiety	High school
P44	28	Female	WB	5	7	Married	Married	Yes	House wife	No	0	Pucca	MB	15	No	No	0	WHO Gr 0	0	0	0	12	Yes	NIL	Yes	No	0	0	0	0	0	0	0	0	0	0	No significant	0	0	0	0	0	0	0	0	No significant	No depression	No anxiety	High school
P45	30	Male	WB	4	9	Married	Married	Yes	Labourer	Yes	4000	Pucca	MB	36	No	No	0	WHO Gr 0	0	0	0	12	Yes	NIL	Yes	No	0	0	0	0	0	0	0	0	0	0	No significant	1	0	1	0	0	0	0	2	No significant	No depression	No anxiety	High school
P7	45	Male	WB	4	7	Married	Married	Yes	Labourer	Yes	6000	Pucca	MB	39	No	No	0	WHO Gr 0	0	0	0	15	Yes	NIL	Yes	No	3	3	2	2	0	2	1	2	0	15	Moderate to severe depression	3	2	3	2	1	0	2	13	Moderate anxiety	Depression	Anxiety	High school
P29	60	Male	WB	2	0	Married	Married	Yes	Agri	Yes	2000	Kuchha	MB	30	No	No	0	WHO Gr 0	0	0	0	16	No	NIL	No	No	0	0	0	0	0	0	0	0	0	0	No significant	0	0	0	0	0	0	0	0	No significant	No depression	No anxiety	No education
P10	35	Male	WB	4	8	Married	Married	Yes	Agri	Yes	3000	Kuchha	MB	27	No	No	0	WHO Gr 0	0	0	0	15	Yes	NIL	No	No	2	2	1	1	1	1	0	1	0	9	Mild depression	3	1	2	1	0	0	2	9	Mild anxiety	No depression	No anxiety	High school
P40	45	Male	WB	5	0	Married	Married	Yes	Agri	Yes	3000	Kuchha	MB	19	No	No	0	WHO Gr 0	0	0	0	13	No	NIL	No	No	0	0	0	0	0	0	0	0	0	0	No significant	0	0	0	0	0	0	0	0	No significant	No depression	No anxiety	No education
P6	58	Male	WB	2	0	Married	Married	Yes	Agri	Yes	3000	Kuchha	MB	17	No	No	0	WHO Gr 0	0	0	0	25	No	NIL	No	No	1	0	0	0	0	0	0	0	0	1	No significant	0	0	1	0	0	0	0	1	No significant	No depression	No anxiety	No education
P38	46	Male	WB	4	5	Married	Married	Yes	Agri	Yes	4000	Kuchha	MB	20	No	No	0	WHO Gr 0	0	0	0	14	Yes	NIL	No	No	0	0	0	0	0	0	0	0	0	0	No significant	0	0	0	0	0	0	0	0	No significant	No depression	No anxiety	Primary school
P11	40	Male	WB	4	4	Married	Married	Yes	Agri	Yes	4500	Kuchha	MB	17	No	No	0	WHO Gr 0	0	0	0	14	Yes	NIL	No	No	2	2	1	0	0	0	0	0	0	5	Mild depression	2	0	1	0	0	0	0	3	No significant	No depression	No anxiety	Primary school
P35	28	Female	WB	3	0	Married	Married	Yes	House wife	No	0	Pucca	MB	19	No	No	0	WHO Gr 0	0	0	0	15	Yes	Type	No	No	0	0	0	0	0	0	0	0	0	0	No significant	0	0	0	0	0	0	0	0	No significant	No depression	No anxiety	No education
P49	40	Male	WB	3	12	Married	Married	Yes	Business	Yes	5000	Pucca	MB	13	No	No	0	WHO Gr 0	0	0	0	12	No	NIL	No	No	0	0	0	0	0	0	0	0	0	0	No significant	1	0	0	0	0	0	1	2	No significant	No depression	No anxiety	Secondary and above
P24	79	Male	WB	2	2	Married	Married	Yes	Agri	Yes	2500	Kuchha	PB	13	No	No	0	WHO Gr 0	0	0	0	6	No	NIL	No	No	0	0	0	0	0	0	0	0	0	0	No significant	0	0	0	0	0	0	0	0	No significant	No depression	No anxiety	Primary school
P9	23	Female	WB	3	7	Married	Married	Yes	House wife	No	0	Pucca	PB	18	No	No	0	WHO Gr 0	0	0	0	6	No	NIL	No	No	0	1	0	0	0	0	0	0	0	1	No significant	0	0	0	0	0	0	0	0	No significant	No depression	No anxiety	High school
P23	24	Female	WB	4	5	Married	Married	Yes	House wife	No	0	Kuchha	MB	17	No	No	1	WHO Gr 1 & 2	0	0	1	12	Yes	NIL	Yes	No	0	2	0	0	0	0	0	0	0	2	No significant	2	0	1	1	0	0	1	5	Mild anxiety	No depression	No anxiety	Primary school
P41	55	Female	WB	2	0	Married	Married	Yes	House wife	No	0	Kuchha	MB	14	No	No	2	WHO Gr 1 & 2	0	2	0	12	No	NIL	Yes	No	0	0	0	0	0	0	0	0	0	0	No significant	1	0	0	0	0	0	1	2	No significant	No depression	No anxiety	No education
P3	48	Male	WB	5	0	Married	Married	Yes	Agri	No	4500	Kuchha	MB	14	No	No	1	WHO Gr 1 & 2	0	0	0	17	No	NIL	Yes	No	1	1	0	2	0	1	0	0	1	6	Mild depression	1	0	2	0	0	0	1	4	No significant	No depression	No anxiety	No education
P8	36	Male	WB	5	6	Married	Married	Yes	Labourer	Yes	4000	Pucca	MB	17	No	No	1	WHO Gr 1 & 2	0	0	1	24	No	NIL	Yes	No	0	1	0	0	0	0	0	0	0	1	No significant	0	0	0	0	0	0	0	0	No significant	No depression	No anxiety	High school
P15	50	Female	WB	4	0	Married	Married	Yes	House wife	No	0	Kuchha	MB	25	No	No	2	WHO Gr 1 & 2	0	0	2	13	Yes	ENL	No	No	3	3	3	3	2	0	2	1	0	17	Moderate to severe depression	3	1	3	3	1	0	2	13	Moderate anxiety	Depression	Anxiety	No education
P5	52	Female	WB	2	0	Married	Married	Yes	House wife	No	1000	Kuchha	MB	14	No	No	2	WHO Gr 1 & 2	0	2	1	21	No	NIL	No	No	3	3	2	3	2	3	2	3	1	22	Moderate to severe depression	3	3	3	2	0	1	3	15	Severe anxiety	Depression	Anxiety	No education
P27	70	Male	WB	2	0	Married	Married	Yes	Agri	No	2500	Kuchha	MB	14	No	No	2	WHO Gr 1 & 2	0	2	0	12	No	NIL	No	No	2	2	0	2	0	1	0	0	0	7	Mild depression	3	0	1	0	0	0	1	5	Mild anxiety	No depression	No anxiety	No education
P28	52	Male	WB	2	4	Married	Married	Yes	Agri	Yes	2000	Kuchha	MB	17	No	No	2	WHO Gr 1 & 2	0	2	0	12	Yes	NIL	No	No	0	0	0	0	0	0	0	0	0	0	No significant	1	0	0	0	0	0	1	2	No significant	No depression	No anxiety	Primary school
P52	68	Male	WB	2	0	Married	Married	Yes	Agri	Yes	2000	Kuchha	MB	30	No	No	1	WHO Gr 1 & 2	0	0	1	12	No	NIL	No	No	0	0	0	0	0	0	0	0	0	0	No significant	1	0	0	0	0	0	3	4	No significant	No depression	No anxiety	No education
P36	56	Male	WB	2	0	Married	Married	Yes	Agri	Yes	2500	Kuchha	MB	62	No	No	2	WHO Gr 1 & 2	0	1	2	15	No	NIL	No	No	3	3	1	1	0	1	0	1	0	10	Moderate depression	3	1	3	1	0	0	2	10	Moderate anxiety	Depression	Anxiety	No education
P22	50	Male	WB	3	4	Married	Married	Yes	Agri	Yes	3000	Kuchha	MB	35	No	No	1	WHO Gr 1 & 2	0	0	1	12	No	NIL	No	No	1	2	1	2	1	0	0	2	0	9	Mild depression	3	1	3	1	0	0	1	9	Mild anxiety	No depression	No anxiety	Primary school
P34	60	Male	WB	2	0	Married	Married	Yes	Agri	Yes	3000	Kuchha	MB	32	No	No	2	WHO Gr 1 & 2	0	2	0	24	No	RCS	No	No	0	0	0	0	0	0	0	0	0	0	No significant	0	0	0	0	0	0	0	0	No significant	No depression	No anxiety	No education
P42	58	Male	WB	4	0	Married	Married	Yes	Agri	Yes	3000	Kuchha	MB	24	No	No	1	WHO Gr 1 & 2	0	0	1	12	Yes	NIL	No	No	0	0	0	0	0	0	0	0	0	0	No significant	0	0	0	0	0	0	0	0	No significant	No depression	No anxiety	No education
P2	45	Male	WB	5	5	Married	Married	Yes	Agri	Yes	4000	Kuchha	MB	13	No	No	2	WHO Gr 1 & 2	0	2	1	17	No	NIL	No	No	3	2	1	2	0	2	0	2	1	13	Moderate depression	3	1	2	0	1	1	2	10	Moderate anxiety	Depression	Anxiety	Primary school
P25	40	Male	WB	4	6	Married	Married	Yes	Labourer	Yes	4000	Kuchha	MB	34	No	No	2	WHO Gr 1 & 2	0	2	0	12	Yes	ENL	No	No	3	3	2	3	1	0	1	2	0	15	Moderate to severe depression	3	1	3	1	1	0	1	10	Moderate anxiety	Depression	Anxiety	High school
P54	52	Male	WB	3	0	Married	Married	Yes	Agri	Yes	2000	Kuchha	MB	16	No	No	2	WHO Gr 1 & 2	0	2	1	12	No	NIL	Yes	Yes	3	1	1	0	0	1	0	0	0	6	Mild depression	3	1	3	0	0	0	2	9	Mild anxiety	No depression	No anxiety	No education
P53	45	Male	WB	4	0	Married	Married	Yes	Agri	Yes	3000	Kuchha	MB	13	No	No	2	WHO Gr 1 & 2	0	0	2	12	No	NIL	Yes	Yes	1	1	0	0	0	0	0	0	0	2	No significant	1	0	1	0	0	0	1	3	No significant	No depression	No anxiety	No education
P18	22	Female	WB	4	8	Married	Married	Yes	House wife	No	0	Pucca	MB	15	No	No	2	WHO Gr 1 & 2	0	0	2	24	No	NIL	Yes	Yes	1	1	0	0	0	0	0	1	0	3	No significant	1	0	1	0	0	0	1	3	No significant	No depression	No anxiety	High school
P13	55	Female	WB	2	0	Married	Married	Yes	House wife	No	0	Kuchha	MB	20	No	No	2	WHO Gr 1 & 2	0	2	2	12	No	NIL	No	Yes	3	3	1	3	1	3	0	3	0	17	Moderate to severe depression	3	3	3	2	1	0	3	15	Severe anxiety	Depression	Anxiety	No education
P37	36	Female	WB	4	0	Married	Married	Yes	House wife	No	0	Kuchha	MB	8	No	No	2	WHO Gr 1 & 2	0	1	2	18	Yes	Type	No	Yes	1	1	0	1	1	0	0	0	0	4	No significant	1	1	3	1	0	0	3	9	Mild anxiety	No depression	No anxiety	No education
P55	45	Male	WB	4	4	Married	Married	Yes	Agri	Yes	2000	Kuchha	MB	15	No	No	2	WHO Gr 1 & 2	0	2	2	12	No	NIL	No	Yes	1	1	0	0	0	0	0	0	0	2	No significant	1	0	1	0	0	0	1	3	No significant	No depression	No anxiety	Primary school
P47	60	Male	WB	2	0	Married	Married	Yes	Agri	Yes	2500	Kuchha	MB	15	No	No	2	WHO Gr 1 & 2	0	2	0	11	No	NIL	No	Yes	3	2	0	1	0	1	0	0	0	7	Mild depression	3	0	2	0	0	0	3	8	Mild anxiety	No depression	No anxiety	No education
P33	56	Male	WB	2	0	Married	Married	Yes	House wife	No	0	Kuchha	MB	36	No	No	2	WHO Gr 1 & 2	0	0	2	24	No	NIL	No	Yes	2	2	0	0	0	0	0	1	0	5	Mild depression	2	1	3	0	0	0	2	8	Mild anxiety	No depression	No anxiety	No education
P31	32	Male	WB	5	2	Married	Married	Yes	Labourer	Yes	4000	Kuchha	MB	14	No	No	2	WHO Gr 1 & 2	0	0	2	12	No	NIL	No	Yes	0	0	0	0	0	0	0	0	0	0	No significant	0	0	0	0	0	0	0	0	No significant	No depression	No anxiety	Primary school
P16	62	Male	WB	4	0	Married	Married	Yes	Labourer	Yes	5000	Pucca	MB	30	No	No	2	WHO Gr 1 & 2	0	2	2	14	No	NIL	No	Yes	3	3	3	3	1	1	0	3	0	17	Moderate to severe depression	3	1	3	2	0	0	1	10	Moderate anxiety	Depression	Anxiety	No education
P50	57	Male	WB	2	12	Married	Married	Yes	Business	Yes	2500	Pucca	MB	15	No	No	2	WHO Gr 1 & 2	0	2	2	12	No	NIL	No	Yes	3	3	0	0	0	1	0	0	0	7	Mild depression	2	0	1	0	0	0	1	4	No significant	No depression	No anxiety	Secondary and above
[truncated: 3 more columns]
